# Supplementary material for: Association Between Oxidative Potential of Particulate Matter Collected by Personal Samplers and Systemic Inflammation Among Asthmatic and Non-Asthmatic Adults
Source: Antioxidants (Basel). 2024 Nov 28;13(12):1464. doi: 10.3390/antiox13121464 (PMC11673029; doi:10.3390/antiox13121464)
Supplement: Supplementary file 1 [file antioxidants-13-01464-s001.zip]

Archive with 1 entries (1 files):
- antioxidants-3284958-supplementary.pdf
